# Supplementary material for: Large field-of-view nanometer-sectioning microscopy by using metal-induced energy transfer and biexponential lifetime analysis
Source: Commun Biol. 2021 Jan 19;4:91. doi: 10.1038/s42003-020-01628-3 (PMC7815909; doi:10.1038/s42003-020-01628-3)
Supplement: Supplementary file 3 — Supplementary Data 1 [file 42003_2020_1628_MOESM3_ESM.xlsx]

## Sheet: Sheet1
Extract	High-NA	Low-NA
37.1627	61.8951	112.255
45.494	58.6563	91.8642
93.7951	86.8622	87.7383
108.556	68.5442	81.5918
40.2902	53.5126	102.212
120.361	60.0254	91.7997
133.668	68.1109	105.024
55.7562	82.8852	88.106
51.041	46.3912	86.1424
147.911	74.6823	120.015
45.9856	59.1594	84.7679
50.458	54.6315	107.928
133.984	61.9703	105.353
54.0635	49.6188	103.419
67.997	52.5213	93.6735
37.8427	77.616	106.339
52.1737	67.818	99.1087
70.0466	63.9393	85.158
49.9933	67.5116	94.4467
58.7219	63.9095	77.91
46.6121	59.7352	109.758
34.9308	92.8199	101.672
128.48	56.8941	99.6909
48.7596	42.4273	94.7277
96.6927	59.5572	87.9952
49.2897	46.4012	93.4606
45.791	59.2492	91.1338
83.2548	128.864	72.6076
92.0106	98.4845	104.96
60.9335	61.4195	105.333
122.878	51.6077	94.1757
46.3229	89.4616	106.86
58.2938	53.6728	91.2901
52.2225	70.324	88.0584
48.3636	54.2493	105.552
50.247	59.6893	99.364
63.6288	63.2487	99.6704
38.9441	55.9826	109.068
73.588	73.4543	88.7394
49.7793	59.9381	115.889
37.0412	54.2727	101.484
34.9297	56.7642	118.563
61.959	72.2865	94.5189
45.38	60.0073	96.6794
121.74	70.9798	106.957
49.3074	80.9767	105.758
59.2974	74.9143	100.874
56.0724	78.7544	112.046
51.2995	52.7405	104.583
52.1118	77.8275	95.9495
68.5993	64.839	96.7727
53.587	60.2965	104.564
51.492	97.2958	116.307
80.1876	57.4014	105.212
52.3875	75.0072	100.241
143.516	91.2432	115.413
51.4984	61.5549	102.933
56.5213	60.1718	102.741
42.976	65.1967	122.31
43.121	65.2347	96.286
33.5576	51.4562	126.943
35.4719	70.2409	118.032
58.7788	52.7712	113.848
61.2039	60.8092	108.899
78.7592	67.9245	84.752
51.6338	57.7292	99.597
41.8006	64.1282	128.392
103.634	74.2205	96.0607
56.6116	73.2683	95.8137
76.0548	74.882	107.861
57.4168	69.8517	109.037
46.5112	61.4273	120.388
66.8439	75.2185	105.657
49.3488	73.312	115.082
63.8211	68.9854	123.618
38.7339	70.9186	122.257
47.8089	78.7755	134.092
83.4607	67.2585	121.452
55.2724	71.6327	118.647
59.6614	82.8546	130.258
71.6396	71.7032	105.526
56.0151	65.9354	116.496
70.4749	76.9956	122.375
51.8504	62.8325	132.912
53.21	70.7597	140.073
39.9872	61.9953	121.297
59.7838	66.6353	123.503
29.253	63.1138	129.036
82.1839	53.0914	97.0376
42.2229	64.7306	94.2963
44.8727	63.8154	104.263
56.08	77.2767	101.468
49.3747	59.677	108.252
55.1088	60.965	101.173
51.6338	60.6728	113.605
32.9763	64.2248	146.362
38.7074	69.4645	128.91
72.669	72.8341	100.363
56.0162	69.9855	105.171
72.4617	65.9686	107.4
93.9161	72.1694	135.829
67.7269	60.5685	83.2492
45.5387	65.0234	120.512
57.9373	57.6589	113.265
42.5534	57.7207	121.477
34.6817	65.0073	136.057
60.0439	61.0789	111.079
64.0916	62.0595	121.7
35.8881	67.7906	133.08
54.8565	57.4837	121.313
52.1298	66.485	119.823
66.5067	71.6798	122.407
60.096	68.3311	120.392
46.6148	58.6907	125.086
59.3006	69.1815	121.256
53.936	66.2079	116.405
57.9373	66.2278	110.944
60.543	69.9535	114.299
35.8084	71.0238	128.795
46.4702	67.7143	120.717
50.1543	73.7477	120.282
38.4825	59.2322	123.349
79.1196	67.9151	124.169
56.0736	70.0508	123.646
53.2736	64.1934	107.315
46.5597	64.3758	120.536
54.0386	68.5943	123.692
66.267	59.1829	106.833
49.3074	62.6968	129.032
69.3932	74.7935	122.922
70.9338	69.8493	125.954
50.8083	68.6591	118.323
107.395	73.8988	100.084
54.6134	62.0682	104.218
88.6616	65.2543	112.328
58.6945	72.0495	103.952
75.2195	68.2861	95.475
42.9159	61.7134	108.302
50.7025	59.0739	97.783
90.0147	58.5729	87.655
68.5299	59.5021	92.8391
58.5668	62.1116	100.335
42.7839	66.174	121.647
65.8201	60.8663	113.203
47.9038	60.5116	113.433
54.6651	74.2572	115.763
30.7695	59.111	140.43
51.2585	65.3744	117.236
52.8858	77.6493	110.693
57.2556	78.0472	116.979
45.9856	69.2664	126.602
65.6637	72.7443	118.846
44.3727	67.2998	127.366
49.5535	65.384	114.552
38.8112	58.3532	115.564
43.6209	63.2199	122.478
58.3592	57.5223	120.835
54.4639	59.7301	116.084
56.0208	63.2353	109.632
44.1159	62.0447	116.871
48.7168	55.0507	127.776
41.013	56.146	127.063
72.1296	53.7645	118.99
48.5114	57.2493	122.218
48.7064	56.8279	115.519
40.0356	58.5234	118.886
48.1801	60.2637	109.063
54.3132	61.5618	101.848
116.261	58.9593	113.502
55.6682	53.276	126.794
42.5001	63.5446	106.982
47.3632	67.8553	110.601
55.4808	62.5444	112.967
106.43	55.614	105.837
45.2952	68.5493	111.221
37.9393	54.3368	114.554
134.102	60.214	123.88
35.3885	63.8819	109.226
127.977	62.4592	99.1844
44.1474	61.6577	111.692
56.7345	62.8064	78.8304
45.1556	54.9972	105.131
62.9053	58.5337	94.7726
45.8827	60.0455	106.407
63.6288	59.9395	105.496
37.8703	58.285	110.726
66.4754	56.8783	118.984
52.2174	59.1053	108.443
45.5291	78.7718	131.684
58.4917	57.0283	111.199
53.7883	76.697	102.415
53.689	63.211	108.947
53.9593	71.4574	90.3354
41.0702	56.4153	106.565
47.0732	63.5962	79.4352
129.874	72.0706	101.106
46.8363	66.118	87.6569
40.6593	69.2332	92.0323
72.7799	72.432	92.667
51.3797	71.4059	80.3654
59.219	73.4962	94.886
59.5941	62.6241	70.4792
51.0284	71.4776	110.119
41.8704	70.9695	104.596
112.621	61.6496	107.568
39.7876	82.6904	112.761
65.0879	82.4508	113.578
80.0928	76.0111	114.045
62.1419	61.5069	116.457
59.2854	66.0351	130.24
34.5451	65.8683	142.843
34.9308	92.1891	145.255
8.37382	66.5286	NaN
36.4031	69.3591	117.781
28.3056	61.5456	153.13
22.7336	74.3654	141.98
45.0828	64.5535	123.308
30.8579	94.4364	140.507
32.7753	56.357	123.135
37.8224	77.3605	131.58
30.1976	60.4103	137.888
22.6352	74.3819	116.828
31.6295	73.0132	88.741
0	71.6048	NaN
29.0503	63.7853	78.0846
26.3953	80.9693	112.878
29.253	69.5223	135.611
15.6334	102.046	155.743
45.9856	94.8214	104.303
8.37382	67.6961	NaN
18.1195	53.2857	139.746
18.4927	49.5668	142.371
28.3056	58.7236	146.955
25.4283	58.2739	138.604
31.3101	57.9648	122.09
8.37382	63.2371	NaN
28.3056	64.1408	80.3606
28.4855	72.6768	115.917
16.9157	62.895	159.071
28.3056	57.2309	90.5883
86.092	61.9143	135.679
39.4355	65.3915	77.0251
8.37382	57.8096	NaN
0	56.0759	150.703
25.4283	53.9338	131.23
32.0849	51.7872	120.275
29.9046	60.6729	82.9885
8.37382	56.0673	NaN
36.8516	61.271	149.412
35.8881	61.4131	140.055
43.8625	61.2652	144.345
20.6725	61.9556	145
24.8419	48.0478	147.331
26.3953	61.6257	122.639
29.253	75.2116	112.827
54.7048	78.2874	80.6644
57.1777	95.9239	109.566
30.2864	61.7046	70.4099
33.9785	59.4785	117.206
36.8224	72.9537	110.541
44.5827	64.361	95.7631
45.309	73.733	101.144
38.8016	62.4022	73.7356
29.6139	95.2136	134.353
21.9626	73.3102	109.94
8.37382	64.55	NaN
32.0849	86.063	90.6988
20.3558	73.5693	127.07
32.0849	79.6474	140.402
38.8016	62.0088	59.3413
45.9856	60.3291	62.1979
28.9876	84.065	90.7105
27.4027	65.6173	107.852
21.9383	80.8439	142.439
28.7762	74.4713	137.801
33.0303	70.0756	139.69
34.9308	80.4327	101.91
33.7685	80.3597	102.579
39.7336	95.4614	69.2156
26.3953	78.5771	141.18
27.3536	76.6504	68.7312
27.3536	79.5801	109.747
26.3953	78.0966	117.463
28.3056	56.341	108.519
28.3056	87.9235	117.775
40.7896	82.1855	111.012
23.4579	71.4375	129.542
44.9158	65.7002	67.5092
29.8869	92.1991	106.037
19.903	72.4739	147.568
15.6334	72.9646	154.686
48.7432	71.9293	67.7017
25.4283	84.1864	119.809
30.1976	67.7903	138.492
36.8516	76.9689	122.879
35.7457	83.6675	104.535
33.9785	78.0662	146.51
32.0849	70.914	113.594
29.253	77.746	131.585
38.8016	74.2615	144.607
34.9308	65.8932	127.093
34.9308	94.6754	136.122
30.1976	79.5858	115.783
44.9158	90.6069	60.2378
35.8881	89.2142	82.9186
26.3953	84.2774	104.815
28.3056	69.4373	95.3539
21.4513	90.8597	138.956
27.2815	72.9532	88.2759
32.7057	73.9135	98.7408
72.004	77.5132	106.455
35.0524	77.2944	127.214
34.9308	67.4171	130.642
51.6338	88.0391	101.104
77.1392	60.3243	116.176
42.6842	79.8162	124.448
56.6183	51.6993	123.837
69.1977	94.6544	121.327
49.6446	91.1987	128.006
42.9233	99.909	132.334
59.1465	77.4554	132.472
49.3074	70.3885	128.019
52.9161	61.537	136.25
51.8034	91.1949	139.4
34.2583	58.8892	146.313
51.6338	108.714	133.774
48.7633	83.086	112.01
70.0247	72.6244	117.243
44.8111	83.6875	119.058
62.1419	96.4431	102.871
61.0526	105.207	111.786
81.3885	83.7568	110.58
57.0266	85.5728	109.403
61.0033	73.8081	121.172
80.5626	76.744	125.003
50.518	78.2369	122.798
99.6382	75.1145	124.699
53.4346	76.1812	112.589
50.3506	72.8854	129.95
63.3813	64.0413	121.421
49.6504	90.6594	117.281
53.3623	76.2216	121.221
99.5515	82.4435	124.402
35.1852	75.9107	131.412
45.0611	72.3753	131.48
83.5612	67.1782	132.209
104.724	57.095	105.647
147.436	79.0884	119.521
43.2646	76.1207	144.495
79.553	77.6962	124.396
37.0066	64.7413	132.754
32.3257	74.2744	147.091
55.749	90.984	123.399
130.787	72.8069	126.979
33.3453	80.4275	137.847
76.8878	89.4044	141.862
141.674	77.4458	116.553
54.1112	77.0921	127.934
38.3282	57.6622	123.925
67.9331	64.5219	114.456
57.9373	70.8805	115.727
60.1632	75.9665	102.954
135.894	62.16	107.357
152.946	65.8795	125.153
77.2947	71.1715	106.013
42.5733	61.9698	114.819
54.6888	61.513	112.164
47.8964	61.216	130.229
55.419	71.8322	107.661
78.0606	66.319	101.397
62.1419	54.3971	105.567
28.3056	62.2793	140.814
33.2476	68.4336	98.9765
36.8516	77.9538	93.3187
21.4157	77.113	144.643
31.1411	63.3326	141.17
35.6777	71.3926	127.792
16.9157	60.6599	153.52
8.37382	74.7778	NaN
8.37382	59.51	NaN
36.118	61.542	127.121
34.9308	60.0967	131.113
39.7903	63.7802	134.245
26.3953	56.4358	152.56
26.5774	61.5301	107.185
32.0849	70.0289	144.665
25.4283	71.2446	150.571
55.5088	79.0091	92.0584
37.8224	64.359	134.033
40.7896	38.2004	155.737
34.9308	65.9119	150.318
14.2467	71.611	NaN
8.37382	74.2517	NaN
0	78.4584	NaN
24.4168	153.022	119.798
44.2334	69.5684	116.653
44.2779	94.3115	81.9745
33.9785	50.1403	85.0558
37.7853	NaN	105.45
36.1413	43.9531	121.882
33.9785	89.8286	132.665
75.4458	44.32	96.5935
24.3133	69.2443	120.675
130.705	107.416	101.957
59.6402	66.699	103.716
60.0756	148.497	87.3363
24.2661	62.5761	144.446
46.122	49.2031	107.836
153.479	77.3172	125.684
114.4	112.739	125.609
53.5603	67.3189	98.5967
41.8006	51.8333	97.2094
39.852	68.9144	96.8227
42.2687	41.9812	119.431
47.9977	74.931	77.8925
31.9257	61.6519	107.491
56.6116	53.0581	131.636
62.1419	34.4012	102.947
145.52	54.8333	117.521
117.046	116.339	117.443
30.5776	52.0916	143.752
41.5877	76.0109	117.519
42.4549	39.6282	105.863
45.8308	84.9722	112.551
40.9902	55.0255	130.185
54.5596	59.07	120.514
42.8245	58.2158	136.043
56.6501	68.1112	123.147
67.9547	57.3592	117.909
141.708	90.7946	131.618
70.4816	108.076	121.559
44.1228	95.743	124.018
59.6283	60.4254	134.528
43.0949	97.6832	115.809
95.0373	60.9057	95.3289
51.6014	74.3172	130.987
56.869	64.3364	128.177
109.022	57.8856	121.881
150.171	61.5201	122.343
45.9856	55.6538	131.189
26.3953	60.2864	137.806
33.9883	38.1324	129.199
33.0303	60.7561	99.791
125.381	49.8642	96.6031
44.9158	50.0714	119.408
53.9978	41.2196	79.1009
125.116	93.6659	111.201
54.0635	48.7338	102.231
61.6686	52.4945	91.9982
42.2455	56.4235	99.307
105.02	59.0566	108.042
62.4154	45.381	93.3162
76.3865	43.4447	113.589
80.9765	NaN	118.478
33.7143	44.304	130.406
133.654	42.717	105.009
54.1006	88.956	120.187
59.641	NaN	108.133
38.489	66.6056	102.159
125.274	106.509	96.4979
55.9461	56.2569	123.944
73.3325	44.521	109.132
26.0726	62.214	140.773
73.5899	141.761	119.902
50.3378	NaN	124.124
38.0649	78.3154	113.691
44.004	83.2645	147.719
47.0732	NaN	120.476
27.3536	39.4882	132.376
52.6733	69.5733	115.406
22.4479	41.6847	158.552
58.8641	59.803	107.294
44.1616	93.5289	124.398
32.4608	93.0798	137.952
47.0732	54.3281	101.576
62.7481	25.7295	82.6442
47.9892	44.0424	74.8431
44.8777	NaN	98.864
39.1991	70.5599	108.271
51.1701	49.394	122.99
35.8881	54.1098	98.1185
77.2689	69.0282	138.794
47.2802	31.413	97.6953
40.5073	39.0255	128.762
86.2186	90.7967	104.9
37.7937	44.4365	119.155
25.4283	45.3439	134.899
47.5467	NaN	109.943
28.3056	56.2689	146.463
36.9399	80.3977	123.398
86.5399	62.5673	107.023
41.5787	NaN	116.694
42.5854	NaN	120.187
148.536	23.5021	120.662
36.8516	69.4764	96.9819
141.048	94.1239	112.804
85.6164	61.0414	96.0476
54.0635	76.5268	100.544
116.959	111.861	88.6988
132.781	54.9814	112.038
50.6323	90.35	87.4434
54.8941	40.1425	105.655
47.4868	32.8056	93.2141
30.1976	69.7952	131.833
33.1557	90.0816	117.776
35.5628	107.94	108.985
36.9744	88.257	102.568
63.3171	NaN	110.866
32.0691	70.3363	97.0115
30.2205	90.4224	88.1762
125.468	69.091	96.6881
48.1801	82.0222	129.905
33.7649	67.1737	118.5
54.1705	62.5692	86.1339
36.8516	108.064	116.071
39.7098	134.305	105.075
29.951	52.1437	117.772
57.3671	61.8095	95.9476
30.1976	76.5958	71.1435
35.404	137.432	92.7556
39.7903	63.8456	81.0832
50.458	55.4913	99.299
31.1411	60.822	100.159
35.8881	50.649	101.016
32.1242	60.1109	111.6
28.3056	101.517	112.918
29.253	56.1881	116.994
44.9267	62.0902	111.757
58.0662	82.7083	64.2149
28.289	95.7995	102.552
43.393	44.8707	90.8728
18.1195	50.2476	133.997
28.3056	78.3664	133.772
149.99	59.3837	122.158
32.5781	71.8116	66.0798
43.8625	60.5177	118.401
41.2315	80.8884	107.03
32.4486	89.0417	101.858
25.58	78.7837	116.652
40.966	78.8372	70.5397
38.8016	79.0967	116.822
32.3222	70.3258	138.097
28.3056	60.6346	112.791
32.4798	68.7458	117.857
51.6338	91.5529	91.3484
32.1031	63.1513	115.67
33.1322	81.6251	106.76
67.4676	76.2493	87.2855
78.787	58.6164	129.195
46.1977	77.2106	135.025
50.9672	119.609	133.556
71.8218	68.8751	111.941
151.821	59.1878	124.022
63.2694	68.9587	110.014
45.759	69.4506	124.331
65.1651	64.5988	106.916
36.7763	67.4195	114.872
137.082	53.9307	135.874
58.0088	77.8306	138.094
8.37382	63.6662	154.788
62.1419	67.3832	125.175
45.9856	50.1193	128.848
8.37382	82.7006	144.875
49.9015	92.3903	130.648
54.0635	61.2135	135.824
75.5618	57.5397	130.222
81.8447	70.0987	119.292
71.9209	87.1708	131.461
33.0303	70.7072	149.314
50.3041	70.6951	139.223
86.2402	75.424	131.618
51.1705	69.2889	120.468
53.7245	68.7478	133.431
49.8937	76.5338	137.227
59.2974	72.7038	128.458
62.2616	67.9252	115.883
48.4592	74.5581	126.966
39.4106	79.7903	118.463
54.358	57.9947	137.555
28.5365	73.3164	NaN
34.9308	71.4197	129.407
81.6588	64.9288	122.696
65.1386	78.5724	128.509
41.8006	82.712	140.24
77.9899	73.571	129.459
38.8016	61.9517	135.037
63.8707	77.311	121.425
36.2625	77.2967	136.427
29.5678	76.7393	147.127
85.3096	72.3983	113.486
26.7735	51.2688	140.553
65.1094	99.9371	136.063
52.4851	65.7284	127.702
51.6338	99.2749	132.876
42.8245	72.9008	156.442
54.2245	77.7041	131.562
25.8928	69.276	132.317
35.6514	70.9893	143.752
60.6307	67.652	127.823
67.4063	74.7229	130.76
108.753	58.3746	133.255
56.7159	74.405	107.65
68.3912	68.7169	116.693
68.0332	75.726	106.162
43.3859	79.7979	105.955
60.6989	78.1637	102.793
57.2708	67.2951	97.9541
44.9158	76.1091	86.3181
66.3945	62.1363	78.8938
60.6989	84.1427	104.376
29.1367	66.396	123.924
59.0163	73.141	104.112
68.6859	54.1078	89.1542
40.7896	74.1535	98.0016
70.3955	67.5341	86.6591
47.1684	65.3695	94.359
67.8921	57.1475	88.7945
52.9845	73.8419	80.6787
48.4061	68.8785	85.6451
100.365	58.4381	90.9234
130.625	63.6627	101.874
63.8374	54.5977	80.1606
51.5648	54.6314	84.2955
89.4618	54.3447	76.1192
124.067	58.8939	95.3215
103.337	64.7682	77.5387
45.6217	68.9425	101.505
33.8819	58.9479	134.296
35.7329	61.2844	108.381
23.4579	60.0962	151.335
32.0849	56.4636	115.672
37.8224	67.95	114.802
29.5285	56.0309	154.447
22.4479	60.0218	120.031
29.253	55.9992	155.638
26.5779	61.1597	144.053
57.976	55.3118	134.686
38.8016	54.3002	123.822
18.1195	58.3406	NaN
30.1976	57.7206	140.064
21.4157	64.7868	129.789
38.6047	73.7796	107.033
38.8016	62.3006	103.536
21.4157	90.1477	149.632
16.9984	144.277	145.111
22.1308	97.5475	141.393
33.758	63.967	84.3895
8.37382	46.2689	NaN
44.9158	75.3599	134.245
21.4157	114.039	142.944
26.3953	68.5592	157.266
21.4157	43.85	155.812
30.1976	83.3389	129.243
37.4597	82.3998	112.705
41.1072	72.7177	120.753
24.849	127	134.15
21.4401	126.367	132.064
42.8245	41.2637	125.501
31.8389	110.221	100.344
50.458	44.6086	134.941
47.686	133.128	114.473
33.0303	41.3097	136.219
29.3062	86.6497	153.576
26.3953	100.153	141.388
27.3536	57.6453	114.144
19.2612	60.3711	123.732
31.683	42.0911	128.586
0	56.7144	NaN
27.9976	54.5707	155.075
20.3558	83.7318	NaN
49.3074	60.0158	85.609
35.5888	63.2662	100.96
133.708	37.8382	105.065
41.8006	51.8246	100.715
41.7592	55.51	106.12
60.3966	59.2673	98.6431
53.9774	54.9042	103.704
136.234	66.3182	112.977
37.8463	56.0674	108.833
56.7466	49.6241	83.503
53.1749	52.9741	90.965
44.3861	67.8249	120.053
38.3699	61.4153	110.319
55.761	60.7818	104.509
45.597	77.1314	105.343
103.337	64.1055	102.723
67.6843	63.0676	85.8285
33.0303	64.5518	120.744
40.2786	61.2433	99.917
47.0732	68.8903	113.804
43.7196	67.0093	123.718
42.4564	54.4656	105.378
123.184	58.4432	94.4685
41.1535	54.6395	117.065
55.5924	68.4918	99.5488
57.3721	83.7394	113.215
49.8534	58.5065	86.7538
72.4131	64.5857	87.5052
45.2012	51.3365	124.581
70.4148	56.2804	75.4824
52.9874	60.6601	124.12
59.9053	67.8348	118.441
36.6573	43.4535	116.081
37.5755	34.1759	112.348
48.1801	36.9225	100.019
53.6693	82.9081	102.881
43.9758	52.1559	122.084
57.3415	NaN	109.106
30.1976	NaN	134.217
51.2551	51.2945	97.2653
75.6486	136.977	94.5788
112.652	118.899	95.8829
48.43	131.411	95.5694
52.5343	64.2646	118.577
38.6739	58.066	101.347
142.184	44.9258	119.725
31.6067	70.2148	145.265
36.8516	127.615	107.423
46.4256	NaN	111.845
66.3865	133.693	107.715
57.3016	75.376	126.941
131.797	56.7476	103.081
50.7813	126.963	104.855
35.6666	NaN	116.986
150.964	NaN	123.153
58.8621	73.7711	129.956
42.7404	80.3394	110.69
65.1651	29.6247	111.24
34.2763	28.1424	128.169
35.0691	39.6909	125.159
53.5953	51.6999	121.806
71.8503	69.2834	131.852
33.753	35.5113	126.48
49.708	135.08	89.434
40.7896	55.0187	121.667
50.1205	50.7881	126.632
59.5502	72.133	102.98
59.0555	141.812	129.825
37.6687	101.145	123.906
36.9292	54.4224	144.825
100.979	53.8038	102.242
69.4308	76.2409	108.983
44.9158	57.562	133.323
85.7192	73.0945	95.3349
44.9158	40.9222	105.765
23.4579	21.4634	144.071
35.8806	77.0449	124.169
34.438	57.8942	134.902
95.9819	23.6102	86.8106
59.2974	58.9318	111.94
16.9157	68.0255	144.666
50.458	54.6326	122.416
45.9006	133.367	133.667
40.9746	80.448	119.665
26.3953	71.9524	142.615
52.8351	86.8182	126.704
133.8	81.4663	105.162
40.1997	51.1467	141.209
33.4898	109.204	124.342
123.365	79.1882	118.797
49.274	52.8463	114.649
133.359	80.1579	104.701
35.8881	70.6893	81.3631
8.37382	73.0149	NaN
30.1976	78.0473	136.876
50.458	64.3983	66.5542
38.8461	77.1953	69.5289
42.8245	89.5482	115.373
44.5085	77.7426	68.8931
37.7391	124.98	109.281
33.9785	73.7488	104.647
34.9308	61.5619	137.553
41.6658	85.325	85.0588
142.085	90.1597	113.901
34.9034	72.9128	117.31
28.5249	58.9216	84.3686
34.7887	69.7866	129.539
50.9885	75.1685	75.7976
51.7796	61.0126	89.6413
50.836	69.577	89.0174
46.3109	84.5677	64.6312
35.5121	84.0141	133.717
70.3143	71.9275	90.4118
21.4157	78.8547	117.028
75.5618	63.5447	114.552
28.1159	89.1842	142.13
24.4502	112.192	143.133
38.302	72.6554	105.586
32.0849	65.5523	120.935
25.3547	60.5072	134.926
45.7398	57.9616	97.368
45.4324	96.4285	111.967
32.1164	72.5799	150.928
45.3112	73.517	107.81
45.1112	75.7822	109.255
48.1267	64.3464	111.292
38.4069	62.6334	111.784
44.2593	87.6382	119.688
52.8965	70.5941	129.176
93.6303	72.4714	116.225
67.7909	69.7718	124.231
131.661	80.5389	118.237
55.0859	69.6602	120.168
107.394	79.8023	120.171
64.9686	74.2744	135.318
62.7194	56.8125	129.061
73.5431	76.2168	124.835
90.8109	72.5121	125.6
73.1619	73.0517	130.112
63.6092	76.1994	129.723
38.8757	68.918	133.755
108.377	65.917	111.597
90.8134	65.8569	117.877
80.0865	67.983	130.089
71.8503	62.8363	132.949
79.9638	109.654	129.153
50.1994	98.8365	141.203
55.2172	81.9923	130.205
47.9161	75.5687	128.217
65.382	65.2739	125.732
74.7988	79.5492	138.47
98.4525	68.1298	118.984
54.721	104.004	137.5
154.921	70.46	127.113
46.3761	70.9082	139.137
42.8487	62.1245	125.944
61.5311	92.792	119.462
43.8625	68.0493	126.046
58.627	55.8923	127.545
132.931	73.9532	134.184
66.0186	59.1223	129.204
57.9845	76.7541	130.837
47.2089	94.2927	124.484
28.9934	60.7636	124.723
142.022	74.1777	113.835
102.162	68.5519	98.5517
100.219	88.1389	124.674
99.4888	72.3119	122.507
28.3056	64.1408	145.773
47.7851	90.8272	113.649
32.0136	71.345	121.008
49.4394	79.0121	99.5876
46.3672	73.7046	118.567
84.1183	66.431	120.988
31.4861	77.738	142.234
70.8693	76.7255	121.831
56.5806	75.3937	101.252
45.5283	59.2253	136.01
60.8492	76.1672	110.131
27.0631	73.0812	145.751
25.4283	77.9769	153.342
33.7775	82.8523	138.275
95.3117	84.9496	116.225
153.832	73.7438	126.037
35.4625	73.7156	128.063
33.0303	71.8924	129.174
39.7903	62.2952	117.163
142.76	78.6103	114.615
35.6848	69.3265	134.437
61.8945	71.2511	108.847
131.988	80.6687	103.279
63.9855	68.1609	91.8071
80.6327	69.0152	102.912
49.8432	58.0994	102.215
42.8245	60.5146	118.556
40.4804	78.2761	102.746
36.7981	56.1715	113.046
72.4015	64.7944	108.57
38.5938	65.7857	112.197
53.1631	71.07	120.875
95.7764	75.2487	72.0547
54.9452	60.5011	85.7276
121.637	58.8314	96.2285
48.4668	53.099	101.946
52.2789	83.1273	84.8803
61.817	68.0716	89.3041
48.4864	60.354	95.4364
120.466	58.357	91.8978
45.0842	59.5731	107.195
99.142	63.8127	95.7732
39.464	55.2716	118.877
50.458	73.1063	96.8496
27.3536	71.4537	128.697
43.3229	66.8503	104.73
42.0186	62.9264	133.487
43.8625	56.6766	94.2055
16.9157	53.6649	150.083
8.37382	60.7758	NaN
33.9785	53.3708	111.823
0	58.9933	NaN
18.1195	59.6301	158.333
37.8224	54.2261	152.64
27.3536	64.7	150.751
23.4579	62.3877	143.927
65.6245	65.1378	100.992
34.9364	68.6826	111.362
8.37382	61.0958	NaN
35.8881	56.1785	110.755
34.9308	60.9388	117.539
0	40.2834	NaN
30.1976	46.1042	147.947
35.8881	85.0874	84.3614
27.3536	56.4259	116.562
54.0635	64.3847	102.764
8.37382	127.682	NaN
34.4186	62.9386	132.072
29.253	123.883	146.794
26.6399	67.0023	114.092
24.4502	119.795	126.783
38.2238	59.7415	111.586
52.8351	49.2367	74.4941
32.0849	128.903	144.683
28.709	56.983	102.608
41.8006	97.8335	88.2054
8.37382	72.3855	NaN
37.8224	28.3418	119.973
47.0732	NaN	143.931
29.253	44.8008	96.5037
23.4579	30.6987	131.211
24.4502	54.5616	90.3253
28.3056	62.6104	107.579
34.3933	38.8103	122.148
32.0849	49.3093	121.214
33.0303	56.6653	119.032
42.8245	52.9765	137.898
26.3953	115.139	109.816
41.8006	127.122	118.314
39.7903	61.7677	110.107
37.8224	63.9721	112.028
54.9418	65.3633	77.0494
57.0612	58.4577	76.2067
51.4884	66.3386	86.7678
40.263	59.2916	120.598
47.7457	61.5374	104.523
43.8159	59.1712	119.02
58.9996	62.609	119.662
70.7908	57.9783	86.7852
56.9691	65.0827	112.047
79.0841	55.2462	93.3649
67.3033	66.7858	98.3725
120.05	85.2996	98.1972
38.2252	58.5874	95.6634
51.6338	62.2908	112.568
80.817	49.0158	87.5457
90.8109	57.7787	94.62
53.4781	63.0375	115.936
47.8913	50.01	93.9592
80.2081	71.1431	99.8959
42.9733	50.2888	82.2668
83.247	65.2783	115.594
74.8841	75.1489	119.848
116.83	66.803	108.809
33.9785	56.202	112.509
79.2103	57.7662	97.8852
74.5758	57.2286	121.792
49.8975	85.6793	114.648
32.5795	106.752	119.81
56.5329	54.5552	88.9639
60.4135	60.2085	91.4159
46.9996	63.67	108.928
57.5378	NaN	91.1142
77.4931	49.9886	134.562
49.6396	81.202	120.014
54.0521	NaN	104.611
42.4178	45.7519	122.443
134.262	51.592	105.644
75.3569	87.8007	111.795
56.774	51.9461	107.639
64.4926	33.163	124.341
40.4959	83.7931	106.829
37.6032	62.6564	117.951
129.693	83.5085	100.921
51.9612	53.7547	96.0187
114.735	45.8912	89.9065
25.764	67.0011	130.708
59.2052	66.6687	119.332
8.37382	130.356	NaN
63.7489	49.8416	103.978
30.7156	128.918	135.449
40.4711	86.0652	108.94
125.776	NaN	96.9925
38.8215	106.694	109.413
33.507	60.509	117.489
45.9856	41.2781	104.572
52.0243	NaN	125.459
43.2965	NaN	99.6495
37.8929	NaN	114.579
119.091	126.549	121.183
59.2974	75.0665	118.693
48.843	150.955	104.165
57.9373	31.7361	116.5
42.7072	150.655	132.598
48.3405	74.0333	110.201
56.5058	105.761	110.013
39.6197	66.8891	90.3593
37.8224	78.6041	120.237
41.9951	85.3539	97.9987
33.0303	64.2911	133.582
70.5143	19.168	95.348
54.4746	59.1466	115.659
28.3056	66.5653	145.428
54.8733	57.3053	117.694
41.022	68.3928	114.674
41.0455	62.0104	144.875
39.7903	132.996	115.825
75.7025	12.3202	102.823
62.7794	67.8057	100.019
34.3042	80.9139	126.09
58.9652	73.3585	109.989
44.502	70.0394	114.407
44.6356	55.1109	124.217
34.4989	59.8118	130.046
31.2908	69.4164	119.72
56.6116	61.8887	133.148
35.7612	91.7408	123.721
34.9308	75.0661	132.908
41.9943	58.6102	88.0064
34.4612	64.7584	128.094
54.0635	67.1014	86.6465
33.0303	82.4159	117.978
37.8224	80.7135	79.1658
34.9308	74.9249	106.276
45.3867	61.573	99.7869
27.2995	81.2189	92.545
26.3953	53.8828	156.018
30.1976	59.7737	106.626
35.81	117.798	105.362
48.1801	124.237	105.977
33.0303	65.5044	118.318
33.3516	76.5456	116.92
26.4512	62.9015	92.0143
43.8625	45.6617	75.9968
58.521	61.5811	80.5343
30.0557	110.197	113.783
38.8662	62.4655	83.4095
65.1651	82.6233	84.2789
42.8245	107.202	100.076
48.5505	57.3292	120.886
27.3536	68.4316	131.341
42.8245	106.195	108.398
37.8224	56.465	111.25
52.7846	55.3495	97.5064
43.8625	59.6599	109.327
52.0389	61.6365	106.893
53.6745	59.7101	103.576
29.253	65.6955	140.543
60.9944	66.8381	108.581
43.8316	89.2274	122.829
45.4185	71.7663	118.514
33.729	89.377	125.945
68.4239	65.7715	111.131
54.6692	87.1558	121.006
63.3162	58.0853	106.084
101.056	73.282	135.689
78.5875	95.2029	107.687
54.0635	69.9378	110.149
43.8625	76.123	133.508
108.847	76.42	129.13
57.2953	95.0164	121.018
58.7793	64.4924	118.728
55.3159	68.6045	138.766
37.3085	60.0805	143.796
57.1441	101.387	122.036
62.4132	53.7587	114.029
85.2651	78.6634	121.07
62.8422	56.4068	127.797
43.6539	73.4058	134.746
69.8947	73.5632	130.685
47.4341	55.6439	131.003
100.521	67.9347	119.437
71.8521	59.6901	128.007
56.6116	97.8544	127.201
104.878	75.0913	125.12
59.12	64.6747	132.509
135.045	103.403	126.82
76.0489	92.6976	133.108
89.8841	73.4102	128.815
72.6106	76.9035	123.918
53.4778	79.2355	137.881
121.883	82.8894	136.482
45.9856	81.2455	133.465
36.8516	88.2766	143.656
63.6288	67.5948	121.491
74.3943	73.438	119.283
65.1651	56.8029	129.545
56.7057	76.0484	122.722
49.0922	56.7633	114.877
105.77	98.4689	109.713
62.8039	71.4477	125.296
36.8779	86.4944	123.278
84.0702	72.2197	136.296
39.8282	96.1133	122.326
58.321	60.651	124.833
93.2709	65.7362	122.784
56.7322	77.8874	126.671
39.0456	82.7066	129.785
49.8232	75.8298	123.921
75.9009	71.8961	104.796
46.4165	55.0458	112.936
72.1538	65.5975	123.754
96.3382	61.1117	99.6099
35.8881	78.1227	141.306
32.8454	81.3364	141.508
29.2438	69.3788	147.551
38.8016	63.2893	142.179
38.8016	66.7054	139.699
36.5687	88.361	128.394
43.4088	67.8503	124.514
138.022	62.8841	143.387
126.687	79.6629	108.532
34.9308	72.8995	111.438
56.1411	66.1403	120.226
51.5883	63.2062	115.201
44.963	79.7835	106.799
90.8109	63.4958	114.387
108.444	80.7114	99.2526
50.6596	66.9408	126.032
117.372	60.1756	89.0699
60.9652	59.7377	112.58
123.922	63.5013	113.581
41.2312	72.512	99.1038
88.4164	81.2795	75.4719
45.2946	53.3492	84.5953
48.9617	59.7241	100.439
58.3714	65.084	86.7056
61.7073	74.7667	84.2763
62.9148	64.3849	98.5618
59.7468	54.0295	94.2974
39.7903	60.8897	120.929
65.9483	68.7984	97.2982
110.84	62.8859	101.491
62.8957	60.5093	69.7925
59.6168	57.1855	80.4082
64.812	62.0809	101.677
49.6691	73.133	100.759
34.9308	53.0861	130.309
40.7896	60.8231	108.507
35.3432	57.761	139.206
41.9158	76.0742	129.338
36.3002	54.5661	115.785
30.1976	57.8621	124.602
27.9201	58.652	136.076
0	55.533	NaN
25.4283	56.599	134.427
26.3953	59.8113	135.483
44.6979	72.7584	115.785
35.8881	61.6418	125.245
25.114	59.221	143.168
98.3621	74.9309	141.98
8.37382	77.8535	NaN
21.4157	56.5093	135.109
14.2467	74.494	153.777
8.37382	121.982	NaN
29.0743	42.0928	152.556
40.7896	73.5812	144.356
32.4626	NaN	109.123
20.3558	73.9538	124.37
22.4479	53.3951	136.192
18.1195	116.623	132.47
8.37382	107.13	NaN
21.4157	88.1863	145.975
31.9238	119.921	93.628
44.7607	136.318	64.6797
44.9158	57.6698	101.144
28.3056	81.912	117.666
23.4579	48.8477	147.028
40.7896	29.6965	135.994
107.469	45.6613	80.7279
8.37382	63.5312	NaN
18.1195	36.2347	141.366
21.6275	29.8206	138.436
31.8091	52.2286	152.099
17.2508	83.7264	127.241
26.3953	119.991	122.897
12.6759	46.2591	NaN
25.4279	50.5868	134.836
42.8245	90.2601	97.7002
44.9158	46.3722	145.709
60.1525	53.7871	90.745
28.7256	60.3077	112.676
24.934	92.234	131.503
42.6209	45.8453	112.288
51.9428	47.2104	111.436
60.4696	63.4156	67.1768
49.3074	60.1407	91.3082
43.6126	78.2279	103.753
56.875	67.0234	101.63
35.6983	54.8404	116.589
107.749	63.0954	80.9504
64.7888	52.534	97.645
73.7792	61.1074	107.433
39.7903	56.815	118.351
39.6146	61.8017	77.9914
52.2821	58.8223	94.2313
42.3893	73.3149	109.362
70.3037	51.4554	113.884
59.8928	59.0874	109.601
51.6338	46.1694	104.541
40.7896	60.3953	110.776
53.8206	81.5412	106.187
132.68	56.8593	103.996
62.7414	60.3697	92.6334
31.7613	54.9634	126.953
56.7576	67.8637	95.6002
71.7528	61.9894	99.0907
84.2076	54.8422	72.7805
57.5438	73.1967	82.7197
49.3074	57.3172	122.267
47.0732	63.7438	109.828
55.3205	63.147	113.591
68.3912	85.7205	100.137
44.2737	46.1578	110.524
144.063	56.7044	115.989
43.8625	115.557	97.7993
49.3074	64.8354	131.643
48.7919	NaN	108.915
64.3765	NaN	85.683
29.5898	37.291	111.538
138.935	97.3241	110.567
47.9704	41.7147	111.226
29.3032	75.2214	137.535
110.927	45.3928	83.5198
44.9158	57.7419	99.9701
111.74	158.125	99.1887
40.7896	74.7923	102.876
50.3403	150.807	85.948
52.9927	68.8993	120.395
55.6659	88.8978	98.0833
57.0569	71.3681	106.079
30.1976	NaN	124.325
39.2942	35.5239	115.346
51.9619	40.7102	96.0704
78.7843	NaN	125.539
43.2153	81.2018	123.461
98.3367	37.426	99.1728
70.0913	66.6685	123.185
47.5456	154.134	94.6842
41.2354	66.7379	111.451
127.644	105.534	104.546
73.5844	74.8453	120.26
51.6338	31.3015	109.647
39.9981	48.6619	128.768
110.945	121.964	83.5346
75.5324	84.9001	105.328
57.3528	55.6726	128.636
76.581	57.5399	111.592
35.1523	106.844	133.845
101.15	64.8693	98.7207
45.389	73.1483	100.872
58.8687	51.6927	104.623
49.3074	82.8643	123.337
47.0732	91.4257	115.881
68.3912	60.588	121.885
43.8625	93.5386	131.724
148.658	39.2963	120.788
60.3101	107.201	90.6538
40.7896	70.8123	117.961
47.0732	69.0819	139.045
31.1411	76.7756	121.403
43.7939	83.6036	143.301
30.1976	89.9038	123.014
57.4762	80.9643	124.638
33.0303	77.3036	134.772
32.0849	55.1823	131.361
81.8058	57.6233	93.1005
29.8469	116.781	148.483
46.9867	71.4915	113.538
32.6891	76.1731	137.642
38.7234	77.4131	123.371
67.3319	63.0774	101.702
63.7928	62.2779	84.9283
42.6583	116.604	102.768
30.1976	62.5341	94.3197
26.8576	52.2976	139.482
33.9785	70.6118	62.6302
24.4502	79.1586	141.088
40.7896	64.8636	84.4198
31.7969	85.8932	118.013
26.3953	59.9993	135.036
16.9157	91.1357	152.592
30.1976	77.7766	102.312
41.8566	68.0782	89.5771
23.4019	59.1715	128.577
43.4798	67.3488	94.7463
44.9158	77.7805	61.4252
28.6183	60.5734	118.443
33.0303	100.087	107.336
123.446	74.1339	94.7203
26.3953	48.0438	125.363
43.4815	79.7317	102.11
63.5061	64.2488	76.6555
27.5576	65.7193	110.326
43.8625	65.1356	81.8439
51.1237	64.4688	79.3023
27.5517	62.7544	113.06
27.3536	70.0547	120.851
42.7085	70.4047	70.3884
75.5618	65.6197	91.4757
88.5521	92.1712	77.5749
46.5332	62.5394	109.976
61.9045	83.6889	104.372
66.7516	65.0021	104.79
32.0849	74.2783	127.89
139.619	61.4145	114.738
50.2576	68.9214	124.621
54.522	65.2092	123.337
46.992	75.9643	113.904
40.7416	67.8896	116.258
48.0384	62.5083	123.109
140.534	90.7638	112.26
42.9263	53.0258	137.93
52.7026	62.6048	115.231
44.7557	82.7147	131.205
77.4611	66.3724	119.119
59.5221	63.6486	109.451
57.4738	64.0009	133.747
66.0915	65.2637	119.288
64.8232	75.7495	110.516
57.4047	63.1712	131.224
46.4965	86.0065	129.098
65.1685	68.9071	126.136
38.8917	63.9581	132.967
58.8529	90.122	123.401
91.2338	68.1187	129.4
47.0245	122.528	134.274
44.071	59.3203	139.105
63.0225	70.5699	120.868
54.5447	72.9228	127.921
49.6364	80.148	139.157
47.9717	113.08	132.227
97.7015	87.2685	125.409
61.2518	74.1602	121.529
140.047	108.864	111.744
50.2992	80.4089	122.783
40.9443	76.5088	132.821
57.9373	69.2969	122.043
63.7107	57.2886	124.255
90.5011	69.1661	129.186
39.2325	96.7597	135.111
48.7159	75.8578	119.295
55.3205	56.2587	126.045
131.064	67.8113	129.607
38.387	64.9832	126.797
39.2411	80.5228	135.957
113.989	75.2157	125.113
57.3428	67.4551	121.892
70.0913	71.0532	124.708
27.3536	60.4277	155.736
37.7618	67.1549	124.935
53.134	87.946	121.074
45.9856	56.9273	123.521
100.753	83.4021	90.5937
31.4189	72.1733	128.161
68.2641	91.2521	111.295
53.6446	63.16	111.009
79.8209	90.7261	122.694
23.3857	103.152	142.425
36.4114	66.5087	136.05
124.645	81.205	134.033
33.0303	70.2038	127.325
25.2989	70.0882	144.985
40.5549	78.3454	141.111
41.1875	52.9849	134.75
48.266	97.1161	126.371
61.16	71.9529	102.591
45.7062	72.5115	112.226
47.0732	79.1631	115.478
51.6338	79.3781	111.802
62.4899	80.1908	86.8541
68.8224	78.8773	104.057
117.828	75.0986	89.4788
62.1419	71.2355	91.3566
50.3381	63.01	101.193
77.5871	67.1335	109.519
51.5473	60.4403	101.716
73.322	68.283	109.815
61.1745	56.9029	111.98
70.9007	66.9856	88.5176
52.8351	61.7682	87.8299
53.3086	66.589	87.5198
84.7172	88.0575	77.5341
77.5214	68.9861	100.153
29.8552	61.455	111.309
66.2534	66.9656	86.705
65.6896	53.5952	76.1231
37.8224	53.2006	94.7455
33.3718	52.4028	116.54
61.9463	54.0203	91.5904
61.7756	73.4283	97.7464
45.9856	72.2424	109.172
46.8837	58.3538	114.58
34.7393	60.799	116.055
49.471	56.5269	121.087
24.097	86.6818	148.123
25.4283	61.5044	111.942
22.4479	55.4001	NaN
25.4283	52.0149	127.094
52.4978	59.5516	130.458
27.4622	63.6596	144.3
76.8908	69.9803	143.729
8.37382	61.5058	NaN
NaN	59.0816	141.445
40.7896	65.9868	150.27
8.37382	66.7818	NaN
24.4502	66.8592	129.975
25.669	83.6923	115.251
26.2249	57.8163	103.438
33.0303	49.145	150.217
8.37382	65.5627	NaN
51.2523	32.2281	125.058
26.0674	51.6517	135.663
8.37382	77.406	NaN
27.3536	67.5077	NaN
35.0669	106.917	115.349
126.116	50.1912	97.3281
115.014	50.7681	86.9862
37.8224	115.461	NaN
47.3898	97.1392	130.517
21.6418	40.6941	136.676
20.9471	127.747	140.53
28.3056	42.7536	114.84
27.3536	25.3638	98.5977
20.3558	66.5441	NaN
23.4579	36.9359	154.678
19.2612	34.1906	139.58
26.3953	41.5373	144.099
16.9157	NaN	153.698
26.3953	127.058	119.124
48.1247	116.206	84.2727
14.2467	56.7923	142.153
30.1976	92.7461	92.4182
20.8477	50.5467	130.891
16.9157	57.4528	145.367
21.4157	36.6747	141.113
27.68	56.8768	124.569
40.7896	45.8369	146.146
48.0245	57.4345	120.849
35.0378	63.638	112.553
46.1385	68.8122	104.558
47.9394	65.6434	99.9531
42.256	59.9508	90.2536
134.569	65.3813	105.966
50.8808	58.6925	108.841
53.6967	70.872	109.618
33.8293	51.5311	124.821
53.4382	65.2645	85.9652
124.435	54.1531	95.678
108.001	64.2976	92.9773
80.1333	59.6272	102.653
54.2975	71.7301	115.413
48.7001	64.1985	101.325
77.8452	63.606	121.182
62.1858	59.517	85.7571
34.9308	65.9735	118.154
49.3478	58.6711	95.5295
96.7131	56.088	110.306
46.3673	61.717	113.661
39.3446	67.785	124.963
44.9158	55.2146	99.9659
40.8737	52.6649	112.653
81.3984	75.1942	80.3931
61.8295	71.4756	96.0435
68.0644	62.046	91.1322
53.792	53.545	123.522
136.363	64.1682	107.85
51.9793	NaN	132.378
43.4631	60.0457	106.011
62.7775	86.9731	102.881
70.2064	NaN	97.6001
45.9856	NaN	106.243
130.003	81.8796	101.238
68.2773	125.028	81.2542
48.1801	46.9867	85.757
35.2463	95.3669	122.517
38.8016	65.1781	123.931
37.1575	152.982	117.659
60.2507	51.1453	108.091
42.2997	92.9913	105.533
65.5654	54.0611	98.5564
95.1104	46.3081	97.6986
32.1528	NaN	138.744
126.663	NaN	97.8706
75.5618	56.6785	92.6976
40.7896	58.7972	115.629
57.7764	49.1597	77.1414
44.9158	86.9106	123.766
60.1937	55.1003	99.4363
34.5058	85.4239	121.726
44.2618	77.1904	123.667
42.8035	68.7864	99.21
134.612	43.352	106.01
75.5618	70.9634	111.83
140.716	90.1377	113.476
28.3781	68.8294	143.237
59.6175	50.7366	113.254
49.5841	90.7887	125.161
36.3561	39.9125	106.53
51.6338	150.538	118.714
37.849	111.21	135.428
55.4201	72.0109	117.421
34.3522	87.7477	122.108
42.5877	32.3515	124.597
47.8621	67.5682	126.861
42.3468	83.5094	114.466
80.6234	66.2437	114.726
41.2243	75.4102	121.231
49.9991	96.0798	121.286
49.2189	96.3112	112.148
29.001	38.6134	115.63
76.8013	40.7724	119.971
72.992	80.4789	105.371
37.6674	69.2801	127.685
106.317	103.44	130.283
68.7727	81.5674	97.6981
44.9451	71.7922	117.404
22.4479	73.1037	145.004
78.803	88.9882	107.22
26.7363	89.8262	141.277
35.6115	104.294	125.691
71.8503	93.7857	112.22
42.8245	92.4581	124.327
73.6876	126.15	93.8659
54.0635	107.728	118.607
42.5254	80.7541	118.275
35.8881	58.8168	115.384
131.652	75.8747	102.931
117.915	60.0802	89.557
21.4157	80.7795	131.59
27.3536	52.2376	128.022
29.8634	78.9466	103.128
47.0732	62.4907	106.3
139.894	60.3407	111.582
37.8224	85.5085	91.3453
60.2139	66.6353	90.4204
33.9785	67.5364	92.9247
50.9142	123.708	74.5503
32.3699	67.502	106.502
89.6544	92.7042	67.84
30.1976	75.9457	100.707
50.458	75.3553	119.997
23.5676	91.2852	110.856
51.982	97.6097	97.7196
47.4473	92.7804	91.8057
31.1411	87.9338	122.806
33.0231	104.9	97.1443
44.2346	52.2318	85.4703
61.2833	116.438	77.4162
78.9919	99.5652	97.9718
46.501	62.9256	105.603
38.5933	60.9201	90.7576
66.7516	77.8392	72.3663
68.7905	59.1958	112.283
147.015	90.2421	119.084
66.7516	58.4079	79.0804
25.4283	70.6096	112.052
34.2913	71.841	113.419
148.808	71.57	120.943
38.0611	71.9184	117.569
52.9682	63.485	100.927
44.9158	84.8426	118.488
23.4579	76.9961	137.8
22.4479	66.5572	152.23
26.3953	68.0969	134.414
110.462	120.56	98.9617
32.224	87.2701	122.048
48.5257	65.6506	131.943
51.6338	65.0407	118.29
52.5728	106.865	119.269
51.1952	63.0066	112.506
82.4936	92.9545	129.133
38.1117	70.1421	135.789
152.631	75.982	124.837
72.4867	58.348	134.876
66.2894	79.9744	124.715
56.4026	75.7413	135.946
41.6971	87.4989	130.326
44.3756	66.4134	133.042
73.4406	67.5815	140.117
56.633	91.9433	140.853
45.9856	73.3356	139.921
54.0635	61.1352	136.341
40.1513	76.8649	143.907
41.8907	65.7399	139.349
77.1436	68.8859	116.481
51.489	94.4149	137.613
41.9827	68.4964	137.117
42.2832	71.1095	127.073
63.0903	94.287	133.272
42.8245	90.0176	124.15
48.1801	90.017	127.115
42.0712	65.1365	126.503
60.1864	66.1384	131.643
56.9336	108.659	124.4
47.0732	62.3629	132.852
40.9748	97.064	125.323
48.3124	94.585	114.917
58.2061	84.128	127.112
51.3354	80.313	114.46
34.9308	76.1308	143.139
41.8006	87.6771	150.146
38.8016	73.6251	142.704
65.1848	77.8271	117.116
57.9373	82.9536	115.512
65.5721	78.5577	109.962
64.693	75.0575	135.819
35.8375	73.3571	138.374
98.0608	80.3724	127.701
43.9078	70.2947	118.398
107.187	70.8588	136.283
63.2929	64.2085	131.674
77.9405	91.442	124.786
40.7896	75.0746	148.857
32.5243	92.0384	145.86
36.6662	77.0705	122.494
36.2595	73.0523	143.216
45.9647	91.9287	128.541
102.231	65.4093	113.904
95.7897	84.8017	106.813
66.8095	96.0619	118.729
69.8423	78.2879	131.121
37.3617	67.5174	142.891
63.9412	79.5877	113.137
63.9074	73.9148	92.2312
105.318	81.642	99.4512
67.1172	63.7832	87.6737
59.2646	58.4596	96.9085
93.0399	58.1383	104.44
51.9794	64.3153	99.1061
107.547	64.6695	121.578
45.4927	75.1494	103.038
45.7282	66.1735	96.1098
78.8609	65.9597	87.8839
66.7516	57.1895	84.2988
54.5499	65.6072	93.2422
117.982	66.6163	89.617
68.1465	63.8572	101.4
62.1419	60.7944	87.8533
52.8351	78.5144	96.5725
43.5264	69.9061	100.069
41.9232	54.2284	113.61
61.3476	57.3222	107.237
64.8429	60.7174	76.9519
103.545	74.2684	90.5423
57.0815	63.1496	111.105
65.1651	71.3925	77.4685
131.444	58.012	102.717
8.37382	70.0457	NaN
8.37382	55.7534	NaN
28.3056	79.9532	149.07
31.1411	54.4045	142.697
48.1801	57.342	102.537
26.3953	64.4394	98.5102
31.1411	55.1761	132.382
42.9815	56.3468	106.067
33.4791	54.8219	124.938
57.7316	60.3423	130.246
8.37382	63.5145	NaN
28.7904	67.6438	141.247
28.1137	66.5049	146.245
35.9273	60.9237	123.766
54.1463	47.7546	123.902
23.4579	69.8599	147.666
59.2974	41.7306	134.407
34.5266	96.7635	123.531
31.1411	52.3606	154.975
38.8016	67.9939	111.536
16.9157	55.8885	153.182
39.5802	52.7733	150.081
28.3056	NaN	122.515
19.2612	109.351	148.634
32.9494	62.2033	144.197
33.5976	35.4105	94.3367
47.0732	72.9636	112.252
38.8016	56.481	123.012
39.8621	77.8558	103.119
24.4502	116.858	124.097
27.6777	45.3132	122.685
24.4502	73.9242	134.226
28.8044	42.5471	131.027
17.8713	117.275	155.531
21.4157	34.0648	145.003
26.3953	29.3458	109.857
33.1879	153.685	99.434
22.4479	52.56	139.606
25.4283	67.7741	135.634
28.3056	53.2732	110.418
24.9074	77.795	133.16
22.4479	122.061	143.737
33.0303	65.479	148.895
35.8881	70.1607	128.764
41.7749	60.9856	128.472
57.4508	78.0255	129.553
29.8302	65.5605	125.6
72.5979	47.58	92.273
77.6154	70.1536	97.345
54.2834	70.3333	96.1538
61.0048	57.2017	105.151
48.8816	73.2642	89.053
60.8461	64.3937	119.094
47.6229	64.2855	100.879
38.674	57.0015	102.103
55.3574	110.187	74.3482
26.3953	58.8723	119.509
56.1452	56.7606	104.454
38.8016	59.134	124.334
53.2836	59.6154	88.2977
36.9829	57.9639	113.803
81.9587	66.0772	104.97
69.0125	66.0487	111.443
39.1954	61.1185	110.686
36.9365	70.5101	126.662
86.449	65.8618	92.2943
39.9799	56.1358	120.644
40.6171	57.948	114.361
39.7903	60.9213	94.3072
55.3205	64.6011	80.2187
43.8625	63.5204	95.8947
87.2206	76.3846	101.452
34.9308	52.9052	111.937
45.6552	77.8756	120.545
45.8449	109.466	114.772
88.4419	64.9575	111.11
22.2389	88.2434	139.168
37.0196	NaN	122.233
49.2627	94.5444	104.475
28.1406	71.7772	124.796
53.4369	57.373	97.6088
51.3168	100.394	96.1315
61.6729	46.703	96.1737
110.028	64.0684	97.8701
45.9856	47.2901	116.187
55.57	146.877	102.053
116.135	118.707	87.9682
25.6787	69.103	142.149
60.6989	17.8245	106.637
39.7903	72.4804	113.843
38.1122	NaN	112.569
37.8111	68.6219	125.87
61.0299	NaN	98.2181
54.7755	107.124	104.317
59.9373	28.2841	94.6042
45.2376	56.2085	114.859
40.6009	51.6827	111.166
38.9622	45.6987	134.687
57.5532	26.0312	132.291
41.5857	39.6983	133.234
121.68	63.8524	93.037
133.432	58.383	110.719
57.9373	39.5741	91.902
53.1851	53.3031	90.7461
60.6989	29.8855	93.7113
140.12	33.1746	111.822
115.422	NaN	133.821
41.9766	61.0674	114.956
34.6128	41.0471	109.503
43.8625	58.4381	131.687
43.7512	57.3919	135.071
43.0231	NaN	136.965
22.4479	152.688	149.574
37.8224	56.8521	134.049
48.0064	57.0261	134.931
33.0303	59.2543	151.329
53.8554	73.0199	113.047
36.9489	60.3548	120.89
70.0913	77.995	94.5335
41.4229	77.2783	106.619
55.5449	57.2911	106.556
87.7697	90.8148	76.6187
41.8006	110.955	111.612
37.8224	51.2371	114.067
33.1104	77.4418	124.763
40.4603	63.8622	125.93
39.4696	45.5701	111.726
30.3091	87.2548	116.352
41.9548	50.032	120.613
63.6288	67.2834	112.111
48.145	60.6993	110.269
45.451	65.5779	121.018
47.0648	75.1656	87.6892
95.9625	59.0546	72.1848
52.9274	47.6748	75.1819
40.0006	109.495	84.842
37.5049	71.8817	126.024
44.0416	94.1836	61.6112
47.7237	60.1942	90.674
33.86	62.8042	103.918
32.0849	84.2314	105.335
39.7903	101.032	81.8367
39.7903	71.5762	116.374
38.8016	87.2697	108.128
32.0746	128.379	98.0945
29.253	69.7503	110.207
44.9158	95.5001	98.1198
26.3953	72.0242	144.074
45.9856	84.9321	69.2459
34.0534	92.2738	95.1552
78.1285	65.6988	72.2978
38.6957	53.2096	85.2222
26.7857	50.7272	130.783
25.4283	91.1397	142.142
52.5665	102.65	92.5427
113.253	140.796	104.907
29.253	88.2713	121.123
60.6989	68.4054	74.8803
29.5837	77.5702	103.722
38.8016	73.4547	145.345
43.8625	108.123	99.0749
45.1233	73.1473	92.3029
35.0512	84.9643	145.567
35.8881	85.9843	102.644
45.1559	53.0518	84.3235
52.5958	54.5172	116.436
23.4579	75.525	123.951
111.938	61.2275	97.1779
145.795	58.7766	117.809
23.4579	64.2277	107.556
40.378	55.9446	112.663
41.2093	61.4663	129.406
45.0192	71.6547	132.273
103.634	60.1428	123.321
78.4391	67.4259	125.897
102.262	80.3181	110.841
49.1127	64.4317	120.526
110.021	82.6401	111.767
42.8819	67.8582	125.652
56.5532	82.4567	125.032
52.8053	63.9854	120.594
60.6632	78.2801	105.911
38.617	90.4239	120.548
35.8881	79.3082	124.825
54.2336	80.4075	119.124
50.458	73.5925	133.562
60.6989	78.1379	126.406
74.5722	78.6669	140.547
80.2561	79.4326	124.552
70.0913	65.1883	116.709
43.1371	126.077	124.868
78.1557	58.9792	137.176
90.5277	118.067	145.183
49.5555	75.5075	120.221
44.9158	68.8477	117.732
65.1651	74.3595	123.92
56.856	72.1269	122.5
76.2287	77.5271	126.583
52.9359	87.4094	123.316
52.325	71.6631	130.186
101.597	81.0208	111.827
40.9875	68.2271	131.421
44.0871	90.9837	108.984
51.6338	82.7632	113.003
56.4373	87.3557	134.859
30.1976	66.125	158.624
35.8881	57.8295	138.174
45.9856	90.3396	152.118
62.0333	97.2105	122.105
44.9158	90.1678	144.528
42.9841	94.3893	130.587
40.1422	71.0599	142.809
33.0259	73.1274	149.883
57.7198	76.5029	136.379
115.802	66.567	105.234
41.7751	80.0647	127.427
46.1237	61.9524	131.535
85.9289	83.4758	129.41
35.715	77.3257	126.554
38.8016	65.1482	141.715
35.3438	88.0607	145.042
44.4179	97.2491	126.168
58.6706	69.6599	125.128
47.3805	96.2859	140.124
68.3912	76.4334	117.04
34.4403	81.549	140.241
31.1411	69.2107	137.572
58.4099	76.5896	118.117
56.6538	65.5144	109.412
45.9856	75.4409	129.03
129.053	64.6052	100.271
131.942	71.369	103.231
35.4662	81.7479	108.906
67.5064	71.2419	104.596
67.3039	70.271	89.3307
47.0718	68.8537	113.122
41.467	59.9231	106.541
41.8006	58.7534	114.908
87.4286	66.2434	88.2017
55.3136	69.7341	111.81
62.1103	53.0477	101.016
56.9227	60.8169	94.8885
44.1706	62.6609	119.2
58.8251	63.8327	89.7789
62.0963	88.4761	76.3903
76.1809	62.7702	84.9977
39.6732	66.9483	107.145
113.982	66.3806	86.0944
52.7662	60.7637	75.8993
101.286	52.8805	76.0136
44.145	69.6557	100.684
55.7447	67.8431	90.641
87.5324	63.126	100.937
51.0476	66.2655	85.0268
20.3558	52.2263	148.759
23.9588	58.7406	149.877
29.253	69.7498	115.075
32.0849	66.863	90.7069
31.6707	67.69	95.3799
27.7228	68.3132	132.393
0	60.6421	NaN
33.9785	56.8785	121.295
25.0267	52.0817	102.911
23.4579	53.1624	126.729
25.4283	59.1144	94.3245
18.1195	79.2809	145.603
36.8806	64.5318	105.367
35.889	65.1683	115.173
20.3558	61.437	124.59
8.37382	57.4567	NaN
8.37382	62.9154	NaN
21.4157	101.015	141.875
33.9785	78.0286	128.088
25.4283	106.157	126.886
30.1976	108.786	125.282
8.37382	42.6851	NaN
46.628	56.6249	103.087
36.3712	99.7598	148.79
51.3179	70.6194	146.467
59.6822	69.5819	87.4268
39.7903	111.26	123.324
48.1139	54.9767	87.96
45.7971	33.5595	106.279
32.1818	110.399	112.105
39.5872	26.3275	91.0375
31.5745	103.174	94.4221
19.9523	48.4046	157.063
8.37382	66.5651	NaN
24.4502	118.597	131.708
26.3835	52.9804	149.017
0	NaN	NaN
30.5991	69.0362	120.815
31.1411	49.8553	98.347
58.5108	109.686	97.3698
51.6338	77.119	101.511
8.37382	60.556	NaN
42.8245	109.066	122.133
28.3056	40.0554	110.027
24.4502	60.7632	124.525
67.8956	62.6796	89.5592
51.1457	55.2458	119.99
65.8571	51.8364	90.373
130.787	57.9023	103.707
41.3871	50.9741	114.342
41.7732	71.3259	117.855
57.7548	59.2516	87.8957
43.8625	90.8443	107.41
64.4971	69.8491	118.535
52.688	80.4166	95.7043
50.5436	61.6965	98.6479
50.4816	64.2328	84.5706
45.5786	68.521	97.795
55.2542	62.841	111.311
48.2547	58.6953	88.7747
133.922	59.5784	105.289
75.0341	57.0954	102.338
84.6048	52.674	113.971
85.048	55.7793	98.2129
42.3199	60.638	104.856
68.0649	53.4515	125.15
59.7224	60.3056	102.268
56.0767	44.3499	99.2889
139.094	56.7759	110.735
62.1419	59.6062	89.9509
61.5743	48.8868	116.311
57.3416	56.4725	101.923
139.131	54.9609	110.774
147.754	56.888	119.851
122.812	32.913	100.917
29.253	65.4392	142.814
76.0119	65.1497	96.0449
38.2451	119.986	122.863
144.437	84.0456	124.869
64.2096	64.1348	115.094
48.1801	81.2725	93.7825
51.5991	49.4851	111.068
31.991	123.883	106.411
44.5351	46.9029	111.513
70.3264	35.8784	82.5476
41.1879	29.2326	96.9857
25.3664	NaN	142.676
48.6995	103.924	96.694
89.7852	41.3984	114.538
61.6579	98.4971	116.029
62.9718	21.8721	128.58
68.0586	NaN	113.159
82.8936	70.1672	102.861
38.0132	NaN	124.119
35.9482	51.6037	126.463
49.7651	43.0146	117.459
69.332	74.0998	105.992
141.424	50.6122	113.202
47.7236	63.5565	121.298
[truncated: 47,785 more rows]
